# Supplementary material for: Multifaceted Aspects of HIV-1 Nucleocapsid Inhibition by TAR-Targeting Peptidyl-Anthraquinones Bearing Terminal Aromatic Moieties
Source: Viruses. 2022 Sep 27;14(10):2133. doi: 10.3390/v14102133 (PMC9607300; doi:10.3390/v14102133)
Supplement: Supplementary file 1 [file viruses-14-02133-s001.zip]

Archive with 1 entries (1 files):
- viruses-1939750-supplementary.pdf
